# Supplementary material for: Harmonizing government responses to the COVID-19 pandemic
Source: Sci Data. 2024 Feb 14;11:204. doi: 10.1038/s41597-023-02881-x (PMC10867014; doi:10.1038/s41597-023-02881-x)
Supplement: Supplementary file 2 — Supplementary Table 1 [file 41597_2023_2881_MOESM2_ESM.xlsx]

## Sheet: ReadMe
The following table provides an overview of the 24 largest COVID-19 PHSM data collection efforts. For each, we provide a short description [Description], an estimation of the number of policies it has documented at the time of writ- ing [Records], its geographic scope [Geographic scope], whether it is actively collecting data [Still collecting data?], the last date the dataset was retrieved or up…
Note that the information on the trackers provided in this table mirrors the information available at the beginning of our harmonization effort and may be out of date. We hope that providing a snapshot of what information was available back then will help readers better contextualize the decision that we made to harmonize certain datasets as opposed to others.

## Sheet: Data
Dataset	Description	Records	Geographic scope	Still Collecting Data?	Last retrieved or updated	Sources	Website	Based on
ACAPS	The COVID-19 Government Measures Dataset puts together all the measures implemented by governments worldwide in response to the Coronavirus pandemic. Data collection includes secondary data review. The researched information available falls into five categories. Each category is broken down into several types of measures.	23923	Worldwide	No	2020-01-10	Governments, media, United Nations, and other organisations.	https://www.acaps.org/covid-19-government-measures-dataset	Switzerland
COVID AMP	The dataset documents policies and plans to address the COVID-19 pandemic.	40429	Worldwide	Yes	03-16-2022	Governments and media.	https://www.covidamp.org/about/amp	United States
CIHI	CIHI is maintaining a comprehensive scan of federal, provincial and territorial government interventions, announcements and other measures to reduce the spread of and improve the health outcomes related to COVID-19.	5413	Canada	Yes	09-30-2021	Governments and media.	https://www.cihi.ca/en/covid-19-intervention-scan	Canada
HIT-COVID	The dataset documents tracks the implementation and relaxation of public health and social measures (PHSMs) taken by governments to slow transmission of SARS-COV-2 globally.	13658	Worldwide	No	2021-01-06	Governments, and other organisations.	https://github.com/HopkinsIDD/hit-covid	United States
OxCGRT	OxCGRT database is a large, single-centre, multimodal relational database consisting of information related to COVID-19 pandemic.	128891 / 85295	Worldwide	Yes	11-14-2021	Governments, and other organisations.	https://covid19.oii.ox.ac.uk ; https://github.com/covid19db/data/blob/master/data-government-response/covid19db-government-response-GOVTRACK.csv.bz2	United Kingdom
WHO Euro	The dataset document by european countries, territories and areas that enforce rules or guidelines to limit the spread of COVID-19	27100	Euoropean	Yes	03-20-2022	Governments, media and other organisations.	https://who.maps.arcgis.com/apps/dashboards/ead3c6475654481ca51c248d52ab9c61	Switzerland
WHO CDC	The dataset document by countries, territories and areas that enforce rules or guidelines to limit the spread of COVID-19	7940	Worldwide	Yes	03-18-2022	Governments, and other organisations.	https://covid19.who.int/info	United States
Bogazici University	Dataset that track the number of economic policy responses taken by governments worldwide to a face the effects of the pandemic.	169	Worldwide	No	2021-07-05	Media	http://web.boun.edu.tr/elgin/COVID.htm	Turkey
Complexity Science Hub COVID19 Control Strategies List (CCCSL)	The dataset describes the implemented NPIs for 57 countries, including the Diamond Princess cruise ship. Measures implemented at the subnational level (state, region, city) are also included.	11512	57 countries	No	2021-01-02	Public sources	https://covid19-interventions.com	Austria
COVID Border Accountability Project	The dataset documents country-level travel and immigration bans introduced in response to COVID-19.	2928	Worldwide	No	12-21-21	ACAPS; CoronaNet Research Project	https://covidborderaccountability.org/	United States
International Institute for Applied Systems Analysis (IIASA) |	The dataset stock of COVID-19 datasets for 26 European countries at the regional NUTS3 or NUTS2 level.	1210	26 European countries	Yes	March 2022	Governments, and other organisations.	https://asjadnaqvi.github.io/COVID19-European-Regional-Tracker/	Austria
Covid-19 Policy Tracker	This project aims to fill in this gap by providing a full record of state/provincial-level (or equivalent first-level subdivisions) PHSMs in six countries: Japan, Korea, UK, Germany, Brazil and China (to be added), which cover different continents and approaches towards Covid-19.	870	6 countries	No	2020-01-08	Governments, and other organisations.	URPL - Covid-19 Policy-Tracker (citiesandregions.cn)	China
COVID-19 State Policy Project	The dataset documents US state-level distancing policies to the 2019 novel coronavirus (SARS-CoV-2), the cause of COVID-19.	16512	1 country	No	2021-08-09	Governments, and other organisations.	https://github.com/COVID19StatePolicy/SocialDistancing	United States
Eurofound	PolicyWatch aims to map measures introduced to cushion the social and economic effects on businesses, workers and citizens. It also includes information on the role played by social partners in the design and implementation of the measures.	1465	EU Member States + Norway	Yes	March 2022	Governments, and other organisations.	About COVID-19 EU PolicyWatch | Eurofound (europa.eu)	European Union
Grattan Insitute: coronavirus announcements tracker	The dataset documents Australian Government policy announcements in response to the COVID-19 crisis	326	1 country	No	2021-04-12	Governments, and other organisations.	https://docs.google.com/spreadsheets/d/1ZqnCmSueVD26Xrw1hMszi5Q_aQwsZJe78Y5HCLwXQ64/edit#gid=447719678	Australia
IAE Paris - Université Paris I Panthéon-Sorbonne	The Response2covid19 dataset aims at rigorously tracking and comparing governments’ responses to face the COVID-19 pandemic. This dataset includes economic measures taken by governments	4985	Worldwide	Yes	2020-10-05	ACAPS, IMF and UNESCO	https://response2covid19.org/	France
International Network for Government Science Advice	The dataset keeps track of how policy interventions are being made by various national and sub-national (state, province, etc.) governments across the world.	5848	Worldwide	No	2021-01-11	Governments, and other organisations.	https://ingsa.org/covid/policymaking-tracker/	New Zealand
European Centre for Disease Prevention and Control	The dataset documents non-pharmaceutical interventions (or response measures) based on information available from official public sources, and may not capture measures being taken by countries that are not reported on publicly available websites.	2036	30 European countries	Yes	2022-03-05	Governments, and other organisations.	https://www.ecdc.europa.eu/en/publications-data/download-data-response-measures-covid-19	Sweden
European Centre for Disease Prevention and Control & Joint Research Centre (JRC) of the European Commission	The dataset documents non-pharmaceutical interventions (or response measures) based on information available from official public sources, and may not capture measures being taken by countries that are not reported on publicly available websites.	5254	30 European countries	Yes	03-28-2022	Governments, and other organisations.	https://covid-statistics.jrc.ec.europa.eu/RMeasures	Sweden
COVID-19 Global Gender Response Tracker - UNDP	The dataset monitors responses taken by governments worldwide to tackle the pandemic, and highlights those that have integrated a gender lens. It captures two types of government responses: women’s participation in COVID-19 task forces and national policy measures taken by governments. It analyzes which of the policy measures address women’s economic and social security, including unpaid care wor…	4968	Worldwide	No	12-31-2022	Governments, and other organisations.	https://data.undp.org/gendertracker/	United States
The Health Foundation - Covid-19 policy tracker	The dataset documents national government and health and social care system responses to COVID-19 in England in 2020.	1149	England	No	12-31-2021	Government institutions	https://www.health.org.uk/news-and-comment/charts-and-infographics/covid-19-policy-tracker	England
Yale SOM-Tobin Center State and Local COVID Restriction Database	The dataset documents business and related restrictions issued by all U.S. states and counties in response to the COVID-19 pandemic.	n.a.	United States	n.a.	n.a.	Government institutions	https://som.yale.edu/covid-restrictions	United States
COVID-19 U.S. State Policy (CUSP)	The COVID-19 U.S. State Policy (CUSP) database documents the dates all 50 states and the District of Columbia implemented health and social policies to respond to the COVID-19 pandemic and its economic ramifications.	n.a.	United States	n.a.	n.a.	Government institutions	https://statepolicies.com/data/graphs/line/	United States
Project Lockdown	The dataset documents the different policies that governments are undertaking during the COVID-19 crisis by mapping them and measuring a number of relevant metrics.	n.a.	Worldwide	n.a.	n.a.	Government institutions	https://github.com/TheIOFoundation/ProjectLockdown/wiki	Malaysia
